# Supplementary material for: Elongational Flow Field Processed Ultrahigh Molecular Weight Polyethylene/Polypropylene Blends with Distinct Interlayer Phase for Enhanced Tribological Properties
Source: Polymers (Basel). 2021 Jun 10;13(12):1933. doi: 10.3390/polym13121933 (PMC8230468; doi:10.3390/polym13121933)
Supplement: Supplementary file 1 [file polymers-13-01933-s001.zip]

Archive with 1 entries (1 files):
- polymers-1249064-supplementary.pdf
